# Supplementary material for: The Origin of Teratogenic Retinoids in Cyanobacteria
Source: Toxins (Basel). 2022 Sep 15;14(9):636. doi: 10.3390/toxins14090636 (PMC9501733; doi:10.3390/toxins14090636)
Supplement: Supplementary file 1 [file toxins-14-00636-s001.zip]

Archive with 1 entries (1 files):
- toxins-1888720-supplementary.pdf
